# Supplementary material for: Genomic comparison between Mycobacterium bovis and Mycobacterium microti and in silico analysis of peptide-based biomarkers for serodiagnosis
Source: Front Vet Sci. 2024 Sep 20;11:1446930. doi: 10.3389/fvets.2024.1446930 (PMC11449866; doi:10.3389/fvets.2024.1446930)
Supplement: Supplementary file 3 [file Table_1.xlsx]

## Sheet: Table S1
Table S1. Data quality for Belgian M. microti strains.
Isolate	Nb. of	Total length	GC (%)	N50	Median depth	Mapping rate	Covered (%)
	contigs
MI20-2	99	4308817	65.47	73943	70	97.71	99.39
MI20-1	110	4281298	65.46	68861	57	97.65	99.37
VAR696	100	4291601	65.5	73002	83	97.7	99.45

## Sheet: Table S2
Table S2: Pairwise SNP distance matrix
	M. microti OV254	M. microti G25823	M. microti G25822	M. microti G25821	M. microti G25828	M. microti G25826	M. microti G25825	M. microti G25827	M. microti G25824	M. microti 416/01	M. microti 8753/00	M. microti 94-2272	M. microti Maus III	M. microti Maus IV	M. microti ATCC 19422	M. microti ATCC 35782	VAR696	MI20-1	MI20-2	M. microti-45	M. microti-36	M. microti-68
M. microti OV254	0	409	419	225	357	355	360	350	357	382	379	391	381	417	413	424	396	394	394	395	375	442
M. microti G25823	409	0	58	202	340	340	343	335	340	363	362	376	366	400	394	405	377	375	375	376	366	433
M. microti G25822	419	58	0	206	346	344	349	341	348	369	368	382	372	406	400	411	383	381	381	382	372	439
M. microti G25821	225	202	206	0	152	150	155	147	152	173	172	186	176	210	204	215	187	185	185	186	176	243
M. microti G25828	357	340	346	152	0	4	13	9	26	307	306	320	310	344	338	349	321	319	319	320	310	377
M. microti G25826	355	340	344	150	4	0	15	7	28	307	306	320	310	344	338	349	321	319	319	320	310	377
M. microti G25825	360	343	349	155	13	15	0	10	29	310	309	323	313	347	341	352	324	322	322	323	313	380
M. microti G25827	350	335	341	147	9	7	10	0	23	304	303	317	307	341	335	346	318	316	316	317	307	374
M. microti G25824	357	340	348	152	26	28	29	23	0	305	304	320	308	344	336	349	319	319	317	318	310	375
M. microti 416/01	382	363	369	173	307	307	310	304	305	0	87	331	323	359	351	364	334	334	332	335	325	394
M. microti 8753/00	379	362	368	172	306	306	309	303	304	87	0	330	322	356	350	363	333	333	331	334	322	393
M. microti 94-2272	391	376	382	186	320	320	323	317	320	331	330	0	124	156	366	377	349	347	347	350	338	409
M. microti Maus III	381	366	372	176	310	310	313	307	308	323	322	124	0	126	354	367	337	337	335	336	330	399
M. microti Maus IV	417	400	406	210	344	344	347	341	344	359	356	156	126	0	390	401	373	371	371	372	364	435
M. microti ATCC 19422	413	394	400	204	338	338	341	335	336	351	350	366	354	390	0	29	367	367	365	366	358	427
M. microti ATCC 35782	424	405	411	215	349	349	352	346	349	364	363	377	367	401	29	0	380	378	378	379	369	440
VAR696	396	377	383	187	321	321	324	318	319	334	333	349	337	373	367	380	0	18	18	57	243	408
MI20-1	394	375	381	185	319	319	322	316	319	334	333	347	337	371	367	378	18	0	8	57	241	408
MI20-2	394	375	381	185	319	319	322	316	317	332	331	347	335	371	365	378	18	8	0	57	241	406
M. microti-45	395	376	382	186	320	320	323	317	318	335	334	350	336	372	366	379	57	57	57	0	244	409
M. microti-36	375	366	372	176	310	310	313	307	310	325	322	338	330	364	358	369	243	241	241	244	0	397
M. microti-68	442	433	439	243	377	377	380	374	375	394	393	409	399	435	427	440	408	408	406	409	397	0
This matrix shows the number of pairwise SNP differences between the corresponding isolates

## Sheet: Table S3
Table S3. Localization subcellular, homology sequence and antigenicity predicted of proteins issued from RDs identified as present in virulent M. bovis strains but absent in all M. microti strains under study.
RDs	Rv_locus	Protein_Name	Length (Amino acid)	Subcellular localization						Homology [Identity / query coverage (Protein ID )]				Antigenicity		Selection for further analysis
				SignalP 6.0	SecretomeP 2.0	Psortb	Gpos-mPLoc	CELLO 2.5	Uniprot	M. avium subsp. avium	M. avium subsp. hominisuis	M. avium subsp. paratuberculosis	M. intracellulare	VaxiJen2.0	ANTIGENpro
						3.0
RD1mic	Rv3864	ESX-1 secretion-associated protein EspE	402	-	+	Cy	CM	M, Cy	CM	Not found	Not found	Not found	Not found	0.2741	0.744728	Yes
	Rv3865	ESX-1 secretion-associated protein EspF	103	-	-	U	EC	Cy, EC, M	CW	Not found	Not found	Not found	Not found	0.5984	0.616335	Yes
	Rv3866	ESX-1 secretion-associated protein EspG1	283	-	-	Cy	Cy, EC	Cy	Cy	28,42% / 90,0% (WP_095785545.1)	28,42% / 90,0% (WP_095785545.1)	28,42% / 90,0% (WP_095785545.1)	43,82% / 92,0% (WP_225342345.1)	0.5304	0.099097	Yes
	Rv3867	ESX-1 secretion-associated protein EspH	183	-	-	Cy	EC	Cy	CM	38,89% / 57,0% (WP_231113839.1)	38,89% / 57,0% (WP_231113839.1)	38,89% / 57,0% (WP_231113839.1)	34,78% / 50,0% (WP_225342319.1)	0.6176	0.852807	Yes
	Rv3868	ESX-1 secretion system protein EccA1	573	-	-	Cy	CM, Cy	Cy	Cy	40,31% / 96,0% (WP_084020422.1)	40,31% / 96,0% (WP_084020422.1)	40,31% / 96,0% (WP_084020422.1)	53,71% / 96,0% (WP_225342346.1)	0.4164	0.336458	No
	Rv3869	ESX-1 secretion system ATPase EccB1	480	-	+	CM	EC	M, EC	CM	34,06% / 97,0% (WP_172975573.1)	34,06% / 97,0% (WP_172975573.1)	34,06% / 97,0% (WP_172975573.1)	47,50% / 98,0% (WP_225342320.1)	0.4342	0.533481	Yes
	Rv3870	ESX-1 secretion system protein EccCa1	747	-	-	CM	Cy	M, Cy	CM	36,62% / 92,0% (WP_033721516.1)	36,62% / 92,0% (WP_033721516.1)	36,62% / 92,0% (WP_033721516.1)	50,69% / 94,0% (WP_263646816.1)	0.5952	0.580127	No
	Rv3871	ESX-1 secretion system protein EccCb1	591	-	-	Cy	CM	M, Cy	Cy	37,12% / 96,0% (WP_231113838.1)	37,12% / 96,0% (WP_231113838.1)	37,12% / 96,0% (WP_231113838.1)	39,33% / 97,0% ( WP_225342322.1)	0.5428	0.385450	No
	Rv3872	PE family immunomodulator PE35	99	-	+	U	EC	EC, Cy	EC	42,86% / 56,0% ( WP_084020424.1)*	42,86% / 56,0% ( WP_084020424.1)*	42,86% / 56,0% ( WP_084020424.1)*	38,75% / 80,0% (WP_225342341.1)	0.4774	0.953236	Yes
	Rv3873	PPE family immunomodulator PPE68	368	-	+	CM	Cy, EC	EC, M	EC, CW, CM	35,33% / 70,0% (MCA4711219.1)	35,33% / 70,0% (MCA4711219.1)	35,33% / 70,0% (MCA4711219.1)	49,68% / 41,0% (WP_089151442.1)	0.6467	0.885614	Yes
	Rv3874	ESAT-6-like protein EsxB (CFP10)	100	-	+	EC	EC	EC	EC, CW	Not found	Not found	Not found	44,71% / 85,0% (WP_225342343.1)	0.7826	0.891476	Yes
	Rv3875	6 kDa early secretory antigenic target (ESAT-6)	95	-	+	EC	EC	EC	EC, CW	37,50% / 43,0% (WP_019733728.1)*	37,50% / 43,0% (WP_019733728.1)*	37,50% / 43,0% (WP_019733728.1)*	49,46% / 97,0% (WP_225342344.1)	0.5577	0.906881	Yes
	Rv3876	ESX-1 secretion-associated protein EspI	666	-	+	Cy	Cy	M, EC	CM, Cy	45,02% / 43,0% (WP_139803445.1)	45,02% / 43,0% (WP_139803445.1)	45,02% / 43,0% (WP_139803445.1)	40,56% / 42,0% (WP_005113471.1)	0.5979	0.823742	Yes
RD3	Rv1573	Probable PhiRv1 phage protein	136	-	-	Cy	EC	Cy	U	Not found	Not found	Not found	Not found	0.6026	0.340003	Yes
	Rv1574	Probable PhiRv1 phage related protein	103	-	+	U	EC	Cy, EC	U	Not found	Not found	Not found	Not found	0.7380	0.604340	Yes
	Rv1575	Probable PhiRv1 phage protein	166	-	+	U	EC	M, EC	U	Not found	Not found	Not found	Not found	0.7497	0.860093	Yes
	Rv1576c	Probable PhiRv1 phage protein	473	-	-	U	EC	Cy	C	49,47% / 98,0% (WP_104183592.1)	49,47% / 98,0% (WP_104183592.1)	49,47% / 98,0% (WP_104183592.1)	50,0% / 100,0% (WP_095763488.1)	0.4618	0.465681	No
	Rv1577c	Probable PhiRv1 phage protein	170	-	-	Cy	Cy	Cy	U	59,17% / 99,0% ( WP_104183591.1)	59,17% / 99,0% ( WP_104183591.1)	59,17% / 99,0% ( WP_104183591.1)	58,58% / 99,0% (WP_014380561.1)	0.6132	0.130387	No
	Rv1578c	Probable PhiRv1 phage protein	156	-	+	CM	EC	Cy	U	Not found	Not found	Not found	51,01% / 95,0% (WP_179293486.1)	0.4664	0.625320	Yes
	Rv1579c	Probable PhiRv1 phage protein	104	-	+	U	EC	Cy	U	Not found	Not found	Not found	Not found	0.3327	0.671694	Yes
	Rv1580c	Probable PhiRv1 phage protein	90	-	-	U	Cy, EC	Cy	U	Not found	Not found	Not found	Not found	0.7497	0.742671	Yes
	Rv1581c	Probable PhiRv1 phage protein	131	-	+	U	EC	EC	U	48,70% / 85,0% ( WP_263424214.1)	48,70% / 85,0% ( WP_263424214.1)	48,70% / 85,0% ( WP_263424214.1)	Not found	0.2929	0.880649	Yes
	Rv1582c	Probable PhiRv1 phage protein	471	-	-	Cy	Cy	Cy	CM	74,25% / 92,0% ( WP_237072122.1)	74,25% / 92,0% ( WP_237072122.1)	74,25% / 92,0% ( WP_237072122.1)	61,38% / 95,0% (WP_008256008.1)	0.4872	0.181326	No
	Rv1583c	Uncharacterized protein Rv1583c	132	-	+	U	EC	Cy, EC	U	50,05% / 69,0% (WP_104183553.1)	57,83% / 73,0% (MBZ4620986.1)	50,0% / 69,0% ( AAS05083.1)	55,67% / 73,0% (WP_225342233.1)	0.4473	0.50	No
	Rv1584c	Possible PhiRv1 phage protein	73	-	-	U	EC	Cy, EC	U	57,14% / 38,0% (WP_023865946.1)*	57,14% / 38,0% (WP_023865946.1)*	57,14% / 38,0% (WP_023865946.1)*	69,44% / 49,0% (WP_155766765.1)	0.2114	0.175140	No
	Rv1585c	Possible phage PhiRv1 protein	171	-	-	U	Cy	Cy, M	U	Not found	Not found	Not found	Not found	0.8123	0.456809	No
	Rv1586c	Probable PhiRv1 integrase	469	-	-	Cy	Cy	Cy	CW	49,41% / 99,0% ( WP_081235404.1)	49,41% / 99,0% ( WP_081235404.1)	49,41% / 99,0% ( WP_081235404.1)	56,16% / 100,0% ( OBH45413.1)	0.4326	0.449962	No
MiD3	Rv3345c	PE-PGRS family protein PE_PGRS50	1538	-	+	EC	EC	EC, M	U	59,60% / 6% (EUA40731.1)	48,75% / 8% (MBZ4632883.1)	59,60% / 6% (AAS06694.1)	58,73% / 8% (WP_230493339.1)	2.4173	0.861062	Yes
	Rv3346c	Conserved transmembrane protein	85	-	-	CM	CM, EC	M	M	69,07% / 100,0% (WP_003879003.1)	69,07% / 100,0% (WP_003879003.1)	69,07% / 100,0% (WP_003879003.1)	70,83% / 98,0% ( WP_225329302.1)	0.2169	0.057766	No
	Rv3347c	PPE family protein PPE55	3157	-	+	CM	Cy, EC	EC	U	61,14% / 5% (WP_003873770.1)	61,14% / 5% (WP_003873770.1)	61,14% / 5% (WP_003873770.1)	55,49% / 5% (WP_202288575.1)	0.6803	0.160106	Yes
	Rv3349c	Probable transposase	246	-	+	CM	EC	M	U	Not found	Not found	Not found	77,69% / 52,0% (WP_232526912.1)	0.5602	0.476489	No
LEGEND
“-“ indicated that is not found whereas “+” indicated that is found by SignalP6.0 or secretomeP2.0 tools ; C: cytosol; Cy: cytoplasm; CW: Cell wall; M: membrane; CM:cell membrane; EC:extracellular region; U: unknown. SPD; signal peptide detected
* bit score <50 and/or E-value >=0,01 in the NCBI BlastP tool. Results were not considered as good hit for homology matches

## Sheet: Table S4
Table S4. Localization subcellular, homology sequence and antigenicity predicted of proteins issued from RDs identified as absent in virulent M. bovis strains but present in all M. microti strains under study.
RDs	Rv_locus	Protein_Name	Length (Amino acid)	Subcellular localization						Homology [Identity / query coverage (Protein ID )]				Antigenicity		Selection for further analysis
				SignalP 6.0	SecretomeP 2.0	Psortb	Gpos-mPLoc	CELLO 2.5	Uniprot	M. avium subsp. avium	M. avium subsp. hominisuis	M. avium subsp. paratuberculosis	M. intracellulare	VaxiJen2.0	ANTIGENpro
						3.0
RD4	Rv1505c	Transferase	221	-	-	U	Cy	Cy	U	Not found	Not found	Not found	26,72% / 52,0% (WP_238956214.1) *	0.3379	0.469754	No
	RV1506c	Putative methyltransferase Rv1506c	166	-	-	Cy	Cy	Cy	U	47,50% / 24,0% (WP_132160002.1) *	47,50% / 24,0% (WP_132160002.1) *	47,50% / 24,0% (WP_132160002.1) *	43,75% / 28,0% ( WP_225330333.1) *	0.5779	0.171518	No
	Rv1507c	Uncharacterized protein Rv1507c	231	-	-	U	CM, Cy	Cy	CM	Not found	Not found	Not found	Not found	0.4982	0.50	No
	Rv1508c	Probable membrane protein	599	-	-	CM	CM	M	M	Not found	Not found	Not found	54,82% / 87,0% (WP_157742829.1)	0.3988	0.190986	No
	Rv1509	Uncharacterized protein Rv1509	293	-	-	Cy	Cy	Cy	U	Not found	Not found	Not found	Not found	0.4635	0.336724	No
	Rv1510	Uncharacterized protein Rv1510	432	-	-	CM	CM	M	CM	71,67% / 95,0% (WP_084051704.1)	71,67% / 95,0% (WP_084051704.1)	71,67% / 95,0% (WP_084051704.1)	72,29% / 96,0% (WP_095763403.1)	0.4486	0.071697	No
	Rv1511	GDP-mannose 4,6-dehydratase	340	-	-	Cy	Cy	Cy	CM	90,83% / 99,0% (WP_023900037.1)	90,83% / 99,0% (WP_023900037.1)	90,83% / 99,0% (WP_023900037.1)	90,53% / 99,0% (WP_201368281.1)	0.2895	0.108316	No
	Rv1512	GDP-L-fucose synthase	322	-	-	Cy	Cy	Cy	U	84,28% / 98,0% (ETB15802.1)	84,59% / 98,0% (WP_085988258.1)	84,59% / 98,0% (CAA11576.1)	87,15% / 99,0% ( WP_064936328.1)	0.4140	0.082170	No
	Rv1513	Conserved protein	243	-	-	Cy	EC	Cy, M	CM	66,26% / 100,0% (WP_010949125.1)	66,26% / 100,0% (WP_010949125.1)	66,26% / 100,0% (WP_010949125.1)	64,20% / 100,0% ( WP_233042713.1)	0.5203	0.260277	No
	Rv1514c	Uncharacterized glycosyltransferase Rv1514c	262	-	-	Cy	CM, Cy	Cy	U	64,73% / 100,0% (WP_061504172.1)	64,73% / 100,0% (WP_061504172.1)	64,73% / 100,0% (WP_061504172.1)	64,36% / 100,0% (BCZ76220.1)	0.4077	0.123534	No
	Rv1515c	Methyltransf_11 domain-containing protein	298	-	-	U	Cy	Cy	CW	Not found	Not found	Not found	74,09% / 91,0% (WP_202320866.1)	0.3322	0.310984	No
	Rv1516c	Probable sugar transferase	336	-	-	Cy	CM, Cy	Cy	U	60,73% / 93,0% (WP_201263260.1)	60,73% / 93,0% (WP_201263260.1)	60,73% / 93,0% (WP_201263260.1)	63,58% / 94,0% (WP_065507934.1)	0.4879	0.102985	No
RD11	Rv2645	Uncharacterized protein Rv2645	143	-	+	U	EC	Cy, EC	U	Not found	Not found	Not found	Not found	0.5196	0.584987	Yes
	Rv2646	Probable integrase	332	-	-	Cy	CM, Cy	Cy	U	52,10% / 96,0% ( WP_224098470.1)	52,10% / 96,0% ( WP_224098470.1)	52,10% / 96,0% ( WP_224098470.1)	39,30% / 97,0% (BCP00689.1)	0.4820	0.377542	No
	Rv2647	Resolvase/invertase-type recombinase catalytic domain-containing protein	122	-	+	U	Cy	Cy, M, EC	U	Not found	Not found	Not found	Not found	0.7231	0.681255	Yes
	Rv2648	Insertion element IS6110 uncharacterized 12.0 kDa protein	108	-	-	U	CM, Cy, EC	Cy	CM	84,85% / 91,0% (WP_139809206.1)	85,85% / 98,0% (ETB38077.1)	84,85% / 91,0% (WP_139809206.1)	78,30% / 98,0% (ASL07648.1)	0.6343	0.337784	No
	Rv2649	Putative transposase for insertion sequence element IS986/IS6110	278	-	-	Cy	Cy	Cy	CM	83,45% / 100,0% ( WP_139809206.1)	83,45% / 100,0% ( WP_139809206.1)	83,45% / 100,0% ( WP_139809206.1)	52,50% / 98,0% (EUA26503.1)	0.3247	0.454965	No
	Rv2650c	Possible PhiRv2 prophage protein	479	-	+	U	EC	Cy	CW, C	50,11% / 97,0% (WP_104183592.1)	50,11% / 97,0% (WP_104183592.1)	50,11% / 97,0% (WP_104183592.1)	49,79% / 98,0% (WP_095763488.1)	0.5175	0.598923	Yes
	Rv2651c	Possible PhiRv2 prophage protein	177	-	-	Cy	Cy, EC	Cy	U	61,93% / 99,0% (WP_104183591.1)	61,93% / 99,0% (WP_104183591.1)	61,93% / 99,0% (WP_104183591.1)	58,52% / 99,0% (WP_014380561.1)	0.5515	0.179388	No
	Rv2652c	Possible PhiRv2 prophage protein	208	-	+	U	EC	Cy, M	U	Not found	Not found	Not found	67,50% / 76,0% (WP_179293486.1)	0.4404	0.409221	No
	Rv2653c	Toxin Rv2653c	107	-	-	U	Cy, EC	Cy	U	Not found	Not found	Not found	Not found	0.7673	0.475751	Yes
	Rv2654c	Antitoxin Rv2654c	81	-	-	U	EC	EC, M	U	Not found	Not found	Not found	Not found	0.3506	0.171842	No
	Rv2655c	Possible PhiRv2 prophage protein	475	-	+	Cy	EC	Cy, M	U	37,61% / 88,0% (WP_009978145.1)	40,54% / 76,0% (WP_224097718.1)	40,54% / 76,0% (WP_224097718.1)	70,50% / 83,0% (WP_263646759.1)	0.4177	0.458376	No
	Rv2656c	Uncharacterized protein Rv2656c	130	-	+	U	EC	EC, Cy	U	42,97% / 96,0% (WP_104183553.1)	42,97% / 96,0% (WP_104183553.1)	42,97% / 96,0% (WP_104183553.1)	49,11% / 84,0% (WP_136245859.1)	0.5182	0.482786	Yes
	Rv2657c	Possible PhiRv2 prophage protein	86	-	-	U	EC	Cy, M, EC	U	58,33/ 69,0% (ETB19532.1)	72,73% / 63,0% ( MBZ4619390.1)	68,97% / 67,0% (WP_016706028.1)	59,46% / 86,0% (WP_014380567.1)	0.4286	0.125156	No
	Rv2658c	Uncharacterized protein Rv2658c	120	-	-	U	Cy	Cy	U	Not found	Not found	Not found	35,71% / 76,0% (WP_201406073.1)	0.5617	0.289740	No
	Rv2659c	Putative prophage phiRv2 integrase	375	-	-	Cy	Cy	Cy	U	57,03% / 98,0% (WP_042791857.1)	57,03% / 98,0% (WP_042791857.1)	57,03% / 98,0% (WP_042791857.1)	58,75% / 99,0% (WP_201406072.1)	0.5040	0.459691	No
RD12bov	Rv3117	Putative Thiosulfate sulfurtransferase (CysA)	277	-	+	Cy	Cy, EC	Cy, EC	C, CW, CM	90,97% / 100,0% ( WP_003875806.1)	90,97% / 100,0% ( WP_003875806.1)	90,97% / 100,0% ( WP_003875806.1)	90,25% / 100,0% (WP_008263910.1)	0.3186	0.565943	No
	Rv3118	Hypothetical protein (sseC1)	100	-	+	U	EC	Cy, EC	U	94,95% / 99,0% (WP_003877205.1)	94,95% / 99,0% (WP_003877205.1)	94,95% / 99,0% (WP_003877205.1)	96,99% / 99,0% ( WP_008263909.1)	0.8119	0.397554	No
	Rv3119	Molybdopterin synthase catalytic subunit 1 (MoaE1)	147	-	-	Cy	Cy	Cy	C	37,12% / 88,0% (WP_009975119.1)	37,88% / 88,0% (WP_062889709.1)	36,36% / 88,0% (WP_003872919.1)	38,64% / 88,0% (WP_064944263.1)	0.3749	0.257328	No
	Rv3120	Methyltransf_25 domain-containing protein	200	-	-	U	Cy, EC	Cy	U	34,95% / 48,0% ( WP_009976469.1)*	36,89% / 48,0% ( WP_023881487.1)*	35,92% / 48,0% (UKO61364.1)*	35,92% / 48,0% (WP_020822286.1)	0.5488	0.162850	Yes
	Rv3121	Putative cytochrome P450 141 (Cyp141)	400	-	-	CM	CM	M	CM	28,64% / 99,0% (ETB14494.1)	31,16% / 99,0% (WP_062896094.1)	29,03% / 98,0% (WP_003876442.1)	30,73% / 99,0% (WP_064939729.1)	0.3933	0.136577	No
RD13	Rv1255c	Uncharacterized HTH-type transcriptional regulator Rv1255c	202	-	-	U	Cy	Cy, M	U	75,00% / 93,0% (WP_003875562.1)	75,53% / 93,0% (WP_023865445.1)	75,00% / 93,0% (WP_003875562.1)	75,13% / 95,0% (WP_020821934.1)	0.2887	0.078969	No
	Rv1256c	Cytochrome P450 130	405	-	-	CM	Cy, CM	Cy, M	CW	83,86% / 99,0% (ETB22569.1)	83,78% / 100,0% (WP_062886441.1)	83,54% / 100,0% (WP_003875563.1)	85,71% / 100,0% (WP_192579454.1)	0.4295	0.149790	No
	Rv1257c	Probable oxidoreductase	455	-	-	CM	Cy	Cy, M	CM	87,47% / 100,0% ( WP_003878433.1)	87,69% / 100,0% (WP_023861283.1)	87,47% / 100,0% ( WP_003878433.1)	87,47% / 100,0% ( WP_009953964.1)	0.4813	0.088480	No
N-RD25bov/cap	Rv3738c	Uncharacterized PPE family protein PPE66	315	-	-	CM	Cy, EC	M	CM	41,28%/ 46,0% (ETB21068.1)	41,86%/ 72,0% (MBZ4537511.1)	41,86% / 72,0% (OVF00805.1)	45,07%/44,0% (WP_225344846.1)	0.6383	0.086716	Yes
	Rv3739c	PPE family protein PPE67	77	-	+	CM	Cy, EC	EC, M	U	81,82%/100,0% (WP_142277848.1)	81,82%/100,0% (WP_142277848.1)	81,82%/100,0% (WP_044544470.1)	81,82%/100,0% (WP_044544470.1)	0.5225	0.520081	No
	Rv3740c	Putative diacyglycerol O-acyltransferase Rv3740c	448	-	-	U	Cy, EC	Cy, M	CM	65,41%/99,0% (WP_009974576.1)	65,63%/99,0% (WP_033725428.1)	65,41%/99,0% (WP_003877024.1)	65,41%/99,0% (WP_014941151.1)	0.3497	0.073198	No
LEGEND
“-“ indicated that is not found whereas “+” indicated that is found by SignalP6.0 or secretomeP2.0 tools ; C: cytosol; Cy: cytoplasm; CW: Cell wall; M: membrane; CM:cell membrane; EC:extracellular region; U: unknown. SPD; signal peptide detected
* bit score <50 and/or E-value >=0,01 in the NCBI BlastP tool. Results were not considered as good hit for homology matches

## Sheet: Table S5
Table S5. Localization subcellular, homology sequence and antigenicity predicted of proteins issued from pan-genome analysis
	Gene/Locus_tag	Protein_Name	Length (Amino acid)	Subcellular localization						Homology [Identity / query coverage (Protein ID )]				Antigenicity		Selection for cfurther analysis
				SignalP 6.0	SecretomeP 2.0	Psortb	Gpos-mPLoc	CELLO 2.5	Uniprot	M. avium subsp. avium	M. avium subsp. hominisuis	M. avium subsp. paratuberculosis	M. intracellulare	VaxiJen2.0	ANTIGENpro
						3.0
Genes deleted in all M. microti strains but present in M. bovis strains	FCU26_1135	PE-PGRS family protein PE_PGRS21	809	-	+	EC (SPD)	EC	EC, M	U	61.00%12.00% (EUA40731.1)	52.29%/16.00% (MDV3305633.1)	61.00%/12.00% (AAS06694.1)	58.40% / 15.00% (WP_230493339.1)	1.9996	0.835841	Yes
	Rv0530A (BQ2027_RS02780)	hypothetical protein	53	-	-	CM	EC	C, EC, M	U	86.27%/96.00% (WP_003873658.1)	86.27%/96.00% (WP_003873658.1)	86.27%/96.00% (WP_003873658.1)	88.24%/96.00% (WP_225328817.1)	0.5193	0.204584	No
	Rv3018A	PE family protein PE27A	28	-	ND	U	N.D.	EC, Cy, M	U	92.86%/100.00% (WP_011726300.1)	92.86%/100.00% (WP_132159990.1)	92.86%/100.00% (WP_011726300.1)	92.86%/100.00% (WP_064938285.1)	0.6121	0.099586	No
	Rv3019c	ESAT-6-like protein EsxR	96	-	+	U	EC	EC	EC	80.21%/100.00% (WP_003879185.1)	80.21%/100.00% (WP_003879185.1)	80.21%/100.00% (WP_003879185.1)	79.17/100.00% (WP_008261663.1)	0.368	0.854603	No
	Rv3020c	ESAT-6-like protein EsxS	97	-	-	U	EC	EC, Cy	EC	80.41%/100.00% (WP_003873939.1)	80.41%/100.00% (WP_003873939.1)	80.41%/100.00% (WP_003873939.1)	81.44%/100.00% (WP_008261664.1)	0.4612	0.895058	No
	Rv3021c/Rv3022c	Uncharacterized PPE family protein PPE47/PPE48	435	-	+	CM (SPD)	Cy	EC, M	U	50.45%/75.00% ( WP_062897412.1)	50.45%/75.00% ( WP_062897412.1)	50.45%/75.00% ( WP_062897412.1)	65.28% / 57.00% (WP_044544470.1)	0.4252	0.1679	No
	BQ2027_RS20600	hypothetical protein	139	-	+	U	EC	EC	U	Not found	Not found	Not found	Not found	1.8485	0.802870	Yes
	BQ2027_RS17270	Transposase	95	-	-	U	Cy	Cy	U	Not found	Not found	Not found	64.10%/84.00% (WP_232526912.1)	0.4321	0.329553	No
Genes present in all M. microti strains but deleted in M. bovis strains	Rv1508A	NAD(P)-binding domain-containing protein	120	-	+	U	EC	EC, Cy	U	73.17%/58.00% (WP_062889330.1)	73.17%/58.00% (WP_062889330.1)	73.17%/58.00% (WP_062889330.1)	58.18%/70.00% (WP_044485268.1)	0.3123	0.377247	No
	Rv3162c (JN986_RS16415)	integral membrane protein	145	-	-	CM (SPD)	CM	M, EC	M	58.33%/88.00% (ETB23652.1)	59.09%/88.00% (APT12354.1)	66.18%/44.00% (ASF97271.1)	60.96%/97.00% (MCG6853072.1)	0.6027	0.148498	No
	JN986_RS12585	Hypothetical protein	88	+ (Sec/SPI)	-	U	Cy	EC, M	U	72.00%/56.00% (WP_233082036.1)	74.00%/56.00% (WP_088295283.1)	72.00%/56.00% (CAG6914046.1)	72.00%/56.00% (WP_064943074.1)	0.3538	0.262436	No
LEGEND
“-“ indicated that is not found whereas “+” indicated that is found by SignalP6.0 or secretomeP2.0 tools ; C: cytosol; Cy: cytoplasm; CW: Cell wall; M: membrane; CM:cell membrane; EC:extracellular region; U: unknown. SPD; signal peptide detected, ND, not determined
* bit score <50 and/or E-value >=0,01 in the NCBI BlastP tool. Results were not considered as good hit for homology matches
